# Supplementary material for: Classification of Common Food Lipid Sources Regarding Healthiness Using Advanced Lipidomics: A Four-Arm Crossover Study
Source: Int J Mol Sci. 2023 Mar 3;24(5):4941. doi: 10.3390/ijms24054941 (PMC10003363; doi:10.3390/ijms24054941)
Supplement: Supplementary file 1 [file ijms-24-04941-s001.zip]

Archive with 1 entries (1 files):
- ijms-2077998-supplementary.pdf
